# Supplementary material for: A moisture function of soil heterotrophic respiration that incorporates microscale processes
Source: Nat Commun. 2018 Jul 2;9:2562. doi: 10.1038/s41467-018-04971-6 (PMC6028431; doi:10.1038/s41467-018-04971-6)
Supplement: Supplementary file 4 — Supplementary Data 1 [file 41467_2018_4971_MOESM4_ESM.xlsx]

## Sheet: Sheet1
Soil type	Clay (g g-1)	Silt (g g-1)	Sand (g g-1)	Porosity	SOC content (g g-1)	Relative optimum water content, θop/Ф		a (fitted)		b (fitted)		Sources
						Range	Averaged	Range	Averaged	Range	Averaged
Sand	0.02	0.08	0.9	0.45	0.0084		0.86		0.19		NA*	1
Fine sand	0-0.1	0-0.1	0.9-1	0.458	NA	0.42-0.71	0.565	0.04-0.15	0.025	0.39-1.55	0.73	2
Sand	0-0.1	0-0.1	0.9-1	0.51	0.032	0.55-0.99	0.775	0.07-0.26	0.14	0.07-0.46	0.1	3
Sandy loam (mineral soil)	0-0.2	0-0.5	0.5-1	0.51	16.7 kg m-2		0.27		0.15		NA	4
Sandy loam (forest floor litter soil)	0-0.2	0-0.5	0.5-1	0.64	16.7 kg m-2	0.68-0.76	0.83	0.07-0.13	0.1		NA	4
Sandy loam (mineral soil)	0-0.2	0-0.5	0.5-1	0.7	NA	0.68-0.76	0.72	0.33-0.41	0.36	0.39-0.54	0.46	5
Sandy loam (Forest soil)	0-0.2	0-0.5	0.5-1	0.905	NA	0.58-0.89	0.74	0.27-0.42	0.36	0.3-2.97	0.74	5
Sandy loam	0.11	0.16	0.73	0.433	0.137	0.74-0.89	0.81	0.17-0.34	0.25		NA	6
Sandy loam	0.17	0.2	0.63	0.51	0.016	0.42-0.45	0.43	0.1-0.13	0.11		NA	7
Silt loam	0-0.27	0.5-0.8	0.2-0.5	0.568	NA	0.58-0.78	0.68	0.24-0.54	0.37	0.54-1.84	0.98	2
Silt loam	0.18	0.67	0.15	0.48	0.0113		0.76		0.31		NA	1
Silt loam	0.18	0.79	0.03	0.49	0.0104		0.98		0.37		NA	1
Sandy clay loam	0.23	0.16	0.62	0.445	0.154	0.81-0.94	0.875	0.60-1.30	0.87		NA	6
Clay loam	0.27-0.4	0.15-0.53	0.2-0.45	0.25	NA		1		0.91		NA	8
Silty clay loam	0.34	0.54	0.12	0.47	0.0206	0.54-0.64	0.59	0.69-1.17	0.92	0.72-0.90	0.84	9
Clay	0.35	0.19	0.46	0.51	0.144		0.93	0.63-1.46	0.98		NA	6
*NA means not available
Supplementary Data 1. Parameter values of different soil types used to evaluate and calibrate the moisture function fm. For soils without giving soil textural fraction, the fractions of clay, silt, and sand were estimated according to the U.S. Department of Agriculture textural triangle 10. The values of soil-adsorbed organic carbon (SOC)-microorganism collocation factor, a, and O2 supply restric…
References
1. Herbst, M., Tappe, W., Kummer, S. & Vereecken, H. The impact of sieving on heterotrophic respiration response to water content in loamy and sandy topsoils. Geoderma 272, 73-82 (2016).
2. Skopp, J., Jawson, M. D. & Doran, J. W. Steady-State Aerobic Microbial Activity as a Function of Soil Water Content. Soil Science Society of America Journal 54, 1619-1625 (1990).
3. Wickland, K. P. & Neff, J. C. Decomposition of soil organic matter from boreal black spruce forest: environmental and chemical controls. Biogeochemistry 87, 29-47 (2008).
4. Lee, X., Wu, H.-J., Sigler, J., Oishi, C. & Siccama, T. Rapid and transient response of soil respiration to rain. Global Change Biol 10, 1017-1026 (2004).
5. Bowden, R. D., Newkirk, K. M. & Rullo, G. M. Carbon dioxide and methane fluxes by a forest soil under laboratory-controlled moisture and temperature conditions. Soil Biology and Biochemistry 30, 1591-1597 (1998).
6. Schjønning, P., Thomsen, I. K., Moldrup, P. & Christensen, B. T. Linking Soil Microbial Activity to Water- and Air-Phase Contents and Diffusivities. Soil Science Society of America Journal 67, 156-165 (2003).
7. Liu, W., Zhang, Z. H. E. & Wan, S. Predominant role of water in regulating soil and microbial respiration and their responses to climate change in a semiarid grassland. Global Change Biol 15, 184-195 (2009).
8. Cook, F. J., Orchard, V. A. & Corderoy, D. M. Effects of lime and water content on soil respiration. New Zealand Journal of Agricultural Research 28, 517-523 (1985).
9. Linn, D. & Doran, J. Effect of water-filled pore space on carbon dioxide and nitrous oxide production in tilled and nontilled soils. Soil Science Society of America Journal 48, 1267-1272 (1984).
10. Shirazi, M. A. & Boersma, L. A Unifying Quantitative Analysis of Soil Texture1. Soil Science Society of America Journal 48, 142-147 (1984).
